# Supplementary material for: Phytochelatin Synthase: An In Silico Comparative Analysis in Cyanobacteria and Eukaryotic Microalgae
Source: Plants (Basel). 2024 Aug 5;13(15):2165. doi: 10.3390/plants13152165 (PMC11314372; doi:10.3390/plants13152165)
Supplement: Supplementary file 1 [file plants-13-02165-s001.zip › Table S1.xlsx]

## Sheet: Foglio1
		exons	Accession Number	Order	Specie	Motif
		1	WP_208345950.1	Nostocales	Aetokthonos hydrillicola	QKNQAYC
		1	WP_190467841.1	Nostocales	Anabaena azotica	QNNQAYC
		1	WP_190714967.1	Nostocales	Anabaena lutea	QSEPAFC
		1	WP_016953618.1	Nostocales	Anabaena sp.PCC7108	QDNLAYC
		1	WP_168498923.1	Nostocales	Anabaena sp.UHCC_0253	QNNQAYC
		1	WP_168538614.1	Nostocales	Anabaena sp.UHCC_0253	QNNQAYC
		1	WP_096585865.1	Nostocales	Anabaenopsis circularis	QSEPAFC
		1	WP_261225902.1	Oscillatoriales	Ancylothrix sp.D3o	QDNLAYC
		1	MBW4553013.1	Synechococcales	Aphanocapsa sp.GSE-SYN-MK-11-07L	QNSQAYC
		1	WP_249070985.1	Oscillatoriales	Argonema antarcticum	QAEPAFC
		8	GFR47124.1	Chlamydomonadales	Astrephomene gubernaculifera	QDEPAFC
		8	GFR44278.1	Chlamydomonadales	Astrephomene gubernaculifera	QEEPQYC
		4	RMZ52137.1	Chlorellales	Auxenochlorella protothecoides	QDEPAFC
		4	XP_011400951.1	Chlorellales	Auxenochlorella protothecoides	QDEPAFC
		11	Bobra.0054s0046.2.p	Trebouxiales	Botryococcus braunii_v2.1	QDEPAFC
		11	Bobra.0054s0046.1.p	Trebouxiales	Botryococcus braunii_v2.2	QDEPAFC
		8	GMH45993.1	Bryopsidales	Bryopsis sp. KO-2023	QDEPAFC
		1	WP_242046238.1	Nostocales	Calothrix MULTISPECIES	QNNQAYC
		1	BAZ37535.1	Nostocales	Calothrix NIES-4101	QSEPAFC
		1	MBD2200008.1	Nostocales	Calothrix parietina	QNNQAYC
		1	WP_096590083.1	Nostocales	Calothrix sp.NIES-2098	QNNQAYC
		1	WP_096603434.1	Nostocales	Calothrix sp.NIES-2100	QNNQAYC
		1	GFH45302.1	Chaetocerales	Chaetoceros tenuissimus	QTEPAFC
		1	GFH43731.1	Chaetocerales	Chaetoceros tenuissimus	QADPAYC
		1	GFH45965.1	Chaetocerales	Chaetoceros tenuissimus	QINQAYC
		1	GFH47738.1	Chaetocerales	Chaetoceros tenuissimus	QLNQAYC
		5	UTN00421.1	Chlamydomonadales	Chlamydomonas acidophila	QVNDAYC
		10	GAX75692.1	Chlamydomonadales	Chlamydomonas eustigma	QDEPAFC
		6	GAX77974.1	Chlamydomonadales	Chlamydomonas eustigma	QVNDAYC
		11	KAG2441032.1	Chlamydomonadales	Chlamydomonas incerta	QDEPAFC
		9	KAG2431128.1	Chlamydomonadales	Chlamydomonas incerta	QEEPQYC
		11	Cre07.g319500	Chlamydomonadales	Chlamydomonas reinhardtii	QDEPAFC
		8	Cre14.g629960	Chlamydomonadales	Chlamydomonas reinhardtii	QEEPQYC
		11	XP_001701021.2	Chlamydomonadales	Chlamydomonas reinhardtii	QDEPAFC
		8	XP_042917037.1	Chlamydomonadales	Chlamydomonas reinhardtii	QEEPQYC
		11	KAG2450417.1	Chlamydomonadales	Chlamydomonas schloesseri	QDEPAFC
		8	KAG1678204.1	Chlamydomonadales	Chlamydomonas sp. UWO241	QDEPAFC
		15	KAG1678305.1	Chlamydomonadales	Chlamydomonas sp.UWO241	QAEPAFC
		8	KAG1663029.1	Chlamydomonadales	Chlamydomonas sp.UWO241	QVNGAFC
		1	KAG7668718.1	Chlorellales	Chlorella desiccata	QDEPAYC
		9	KAI7846153.1	Chlorellales	Chlorella ohadii	QDEPAYC
		8	PRW61025.1	Chlorellales	Chlorella sorokiniana	QDEPAYC
		5	XP_005845668.1	Chlorellales	Chlorella variabilis	QDEPAYC
		9	KAI3424114.1	Chlorellales	Chlorella vulgaris	QDEPAFC
		1	WP_016877723.1	Nostocales	Chlorogloeopsis fritschii	QNNQAYC
		1	QDZ22485.1	Chloropicales	Chloropicon primus	QQEPAYC
		7	Cz01g22010.t1	Sphaeropleales	Chromochloris zofingiensis	QDEPAFC
		11	BDA49508.1	Trebouxiophyceae incertae sedis	Coccomyxa sp. Obi	QDEPAFC
		6	XP_005643662.1	Trebouxiophyceae incertae sedis	Coccomyxa subellipsoidea	QDEPAYC
		1	WP_006101896.1	Coleofasciculales	Coleofasciculus chthonoplastes	QAEPAFC
		1	WP_015201790.1	Gomontiellales	Crinalium epipsammum	QVEPAFC
		1	KAJ1472018.1	Cryptophyceae	Cryptophyta sp.CCMP2293	QVTQFYC
		1	KAF6002160.1	Cyanidiales	Cyanidiococcus yangmingshanensis	QSEPAFC
		1	XP_005536287.1	Cyanidiales	Cyanidioschyzon merolae	QSEPAFC
		1	HBY76083.1	Cyanobacteriota	Cyanobacteria bacterium	QSEPAFC
		1	HAG80807.1	Cyanobacteriota	Cyanobacteria bacterium	QSEPAFC
		1	MBW3584403.1	Cyanobacteriota	Cyanobacteria bacterium	QAEPAFC
		1	HAZ46176.1	Cyanobacteriota	Cyanobacteria bacterium	QSEPAFC
		1	HAA31986.1	Cyanobacteriota	Cyanobacteria bacterium	QSEPAFC
		1	HBB35695.1	Cyanobacteriota	Cyanobacteria bacterium	QSEPAFC
		1	RMF21988.1	Cyanobacteriota	Cyanobacteria bacterium	QDNLAYC
		1	NEQ97377.1	Gomontiellales	Cyanothece sp.SIO2G6	QDNQAFC
		1	WP_190459401.1	Nostocales	Cylindrospermum sp.FACHB-282	QDNQAYC
		1	BAZ31631.1	Nostocales	Cylindrospermum sp.NIES-4074	QNNQAYC
		1	WP_015207225.1	Nostocales	Cylindrospermum stagnale	QTNQAYC
		1	WP_214436363.1	Nostocales	Dendronalium phyllosphericum	QNNQAYC
		12	KAF5828256.1	Chlamydomonadales	Dunaliella salina	QDEPAFC
		9	KAF5828933.1	Chlamydomonadales	Dunaliella salina	QINSAFC
		7	CBJ32985.1	Ectocarpales	Ectocarpus siliculosus	QEEVTFC
		9	CAB1117566.1	Ectocarpales	Ectocarpus sp.CCAP_1310/34	QSEPAYC
		11	KAG2486906.1	Chlamydomonadales	Edaphochlamys debaryana	QDEPAFC
		12	KAG2486905.1	Chlamydomonadales	Edaphochlamys debaryana	QDEPAFC
		9	KAG2486764.1	Chlamydomonadales	Edaphochlamys debaryana	QEEPSYC
		1	PSN16223.1	Cyanobacteriota	filamentous cyanobacterium	QINQAFC
		1	PSR19399.1	Cyanobacteriota	filamentous cyanobacterium	QINQAFC
		1	WP_016863694.1	Nostocales	Fischerella muscicola	QSEPAFC
		1	GAX24422.1	Naviculales	Fistulifera solaris	QTEPAFC
		2	GAX21495.1	Naviculales	Fistulifera solaris	QTEPAFC
		1	GAX10310.1	Naviculales	Fistulifera solaris	QSDPAFC
		1	GAX21720.1	Naviculales	Fistulifera solaris	QSDPAFC
		1	GAX12778.1	Naviculales	Fistulifera solaris	QINQAYC
		1	KAI2510580.1	Fragilariales	Fragilaria crotonensis	QSEPAYC
		1	KAI2497545.1	Fragilariales	Fragilaria crotonensis	QINQAYC
		3	OEU16863.1	Bacillariales	Fragilariopsis cylindrus	QTEPAFC
		2	OEU14151.1	Bacillariales	Fragilariopsis cylindrus	QSDPAFC
		2	OEU15221.1	Bacillariales	Fragilariopsis cylindrus	QMNQAYC
		1	WP_015171776.1	Geitlerinematales	Geitlerinema PCC7407	QADPAFC
		1	MBR8828827.1	Chroococcales	Gomphosphaeria aponina	QNNLAYC
		10	KXZ56469.1	Chlamydomonadales	Gonium pectorale	QDEPAFC
		15	KXZ42198.1	Chlamydomonadales	Gonium pectorale	QEEPQYC
		1	XP_005833210.1	Pyrenomonadales	Guillardia theta	QVHLRTC
		7	GFH08774.1	Chlamydomonadales	Haematococcus lacustris	QDEPAYC
		13	KAJ9527416.1	Chlamydomonadales	Haematococcus lacustris	QDEPAYC
		7	GFH31505.1	Chlamydomonadales	Haematococcus lacustris	QDEPAYC
		1	MBC6478521.1	Gomontiellales	Hormoscilla sp.GM7CHS1pb	QSNRAYC
		1	WP_190826083.1	Nostocales	Iningainema tapete	QVNQAYC
		1	PZV06209.1	Leptolyngbiales	Leptolyngbya sp.	QVNQAFC
		1	WP_198805661.1	Leptolyngbiales	Leptolyngbya sp.BL0902	QINQAFC
		2	GKY99520.1	Naviculales	Mayamaea pseudoterrestris	QSDPAYC
		1	GKY97109.1	Naviculales	Mayamaea pseudoterrestris	QENQGFC
		10	PSC73990.1	Chlorellales	Micractinium conductrix	QDEPAYC
		1	WP_172185992.1	Oscillatoriales	Microcoleus asticus	QAEPAFC
		1	MBD1829491.1	Oscillatoriales	Microcoleus FACHB-61	QAEPAFC
		1	MBD1883635.1	Oscillatoriales	Microcoleus FACHB-84	QAEPAFC
		1	MBD1810906.1	Oscillatoriales	Microcoleus FACHB-DQ6	QAEPAFC
		1	WP_192218665.1	Oscillatoriales	Microcoleus sp.FACHB-SPT15	QKNQAYC
		1	UNU25028.1	Oscillatoriales	Microcoleus vaginatus	QAEPAFC
		1	EGK88687.1	Oscillatoriales	Microcoleus vaginatus	QAEPAFC
		2	XP_002504454.1	Mamiellales	Micromonas commoda	QRNQAFC
		2	CCMP1545 v3.0|157841	Mamiellales	Micromonas pusilla	QRNQAFC
		8	KAI8471447.1	Sphaeropleales	Monoraphidium minutum	QDEPAFC
		6	XP_013904478.1	Sphaeropleales	Monoraphidium neglectum	QDEPAFC
		1	NES85672.1	Oscillatoriales	Moorena sp.SIO2B7	QDNLAYC
		1	KAG7363051.1	Bacillariales	Nitzschia inconspicua	QTEPAFC
		1	KAG7341888.1	Bacillariales	Nitzschia inconspicua	QTEPAFC
		1	KAG7364212.1	Bacillariales	Nitzschia inconspicua	QGDPAFC
		1	KAG7347157.1	Bacillariales	Nitzschia inconspicua	QGDPAFC
		1	KAG7351013.1	Bacillariales	Nitzschia inconspicua	QINQAYC
		1	KAG7354101.1	Bacillariales	Nitzschia inconspicua	QINQAYC
		1	MBD2107646.1	Nodosilineales	Nodosilinea sp.FACHB-13	QVNQAFC
		1	MBD1874094.1	Nodosilineales	Nodosilinea sp.FACHB-131	QVNQAFC
		1	WP_194055230.1	Nodosilineales	Nodosilinea sp.LEGE_06152	QINQAFC
		1	WP_275330641.1	Nodosilineales	Nodosilinea sp.TSF1-S3	QVNQAFC
		1	MBW4463114.1	Nodosilineales	Nodosilinea sp.WJT8-NPBG4	QVNQAFC
		1	WP_190951078.1	Nostocales	Nostoc punctiforme	QSEPAFC
		1	RCJ37125.1	Nostocales	Nostoc punctiforme	QNNQAYC
		1	WP_086760422.1	Nostocales	Nostoc sp.106C	QNNQAYC
		1	MBN3876506.1	Nostocales	Nostoc sp.JL23	QNNQAYC
		1	BAZ52398.1	Nostocales	Nostoc sp.NIES-4103	QSNQAYC
		1	OUL26371.1	Nostocales	Nostoc sp.RF31YmG_OUL26371.1	QNNQAYC
		1	MBU7582973.1	Nostocales	Nostoc sp.TH1S01	QTNQAFC
		1	WP_190970127.1	Nostocales	Nostoc spongiaeforme	QSEPAFC
		1	WP_237994961.1	Nostocales	Nostoc.sp.UHCC_0870	QNNQAYC
		1	WP_011319703.1	Nostocales	Nostocaceae MULTISPECIES	QVNQAYC
		1	WP_190592042.1	Nostocales	Nostocaceae.MULTISPECIES	QSEPAFC
		1	MBE8968425.1	Nostocales	Nostocales cyanobacterium	QNNQAYC
		1	ARV58729.1	Nostocales	Nostocales cyanobacterium	QNNQAYC
		1	TAE55534.1	Nostocales	Nostocales cyanobacterium	QDNLAYC
		1	WP_096560763.1	Nostocales	Nostocales MULTISPECIES	QSEPAFC
		1	WP_190958825.1	Nostocales	Nostocales MULTISPECIES	QSEPAFC
		1	WP_015176500.1	Oscillatoriales	Oscillatoria nigro-viridis	QAEPAFC
		1	MBI4784583.1	Oscillatoriales	Oscillatoriophycideae cyanobacterium	QAEPAFC
		8	CAD7697773.1	Bryopsidales	Ostreobium quekettii	QDEPAFC
		5	CAG9467137.1	Pedinophyceae	Pedinophyceae sp.YPF-701	QIEPAFC
		3	XP_002182531.1	Naviculales	Phaeodactylum tricornutum	QSDPAYC
		2	XP_002184892.1	Naviculales	Phaeodactylum tricornutum	QINQAYC
		1	Phatr_24704	Naviculales	Phaeodactylum.tricornutum	QSEPAYC
		1	NJM98535.1	Leptolyngbiales	Phormidesmis sp.RL_2_1	QENQAFC
		1	WP_073594115.1	Oscillatoriales	Phormidium ambiguum	QAEPAFC
		1	WP_190499716.1	Oscillatoriales	Phormidium sp. FACHB-1136	QINQAFC
		1	WP_242026556.1	Oscillatoriales	Phormidium tenue	QVNQAFC
		1	MBD2229992.1	Oscillatoriales	Phormidium tenue	QVNQAFC
		1	KAI8100441.1	Trebouxiophyceae incertae sedis	Picochlorum sp. BPE23	QDEPAFC
		1	KAI8114564.1	Trebouxiophyceae incertae sedis	Picochlorum sp. BPE24	QDEPAFC
		1	WP_083616260.1	Oscillatoriales	Planktothrix paucivesiculata	QAEPAFC
		1	WP_083624207.1	Oscillatoriales	Planktothrix paucivesiculata	QDNLAYC
		11	GLC33020.1	Chlamydomonadales	Pleodorina starrii	QDEPAFC
		10	GLC50442.1	Chlamydomonadales	Pleodorina starrii	QDEPAFC
		9	GLC38513.1	Chlamydomonadales	Pleodorina starrii	QEEPQYC
		1	OSX79738.1	Bangiales	Porphyra umbilicalis	QVHPALC
		1	ARS02979.1	Porphyridiales	Porphyridium purpureum	QSLPAFC
		1	KAA8492590.1	Porphyridiales	Porphyridium purpureum	QSLPAFC
		1	WP_190578746.1	Oscillatoriales	Pseudanabaena sp.FACHB-1050	QQNQAFC
		1	WP_094533847.1	Oscillatoriales	Pseudanabaena sp.SR411	QQNQAFC
		1	VEU37094.1	Bacillariales	Pseudo-nitzschia multistriata	QSDPAFC
		1	VEU42941.1	Bacillariales	Pseudo-nitzschia multistriata	QITQSLC
		1	GHP08185.1	Pseudoscorfieldiales	Pycnococcus provasolii	QNEPAFC
		1	GHP09795.1	Pseudoscorfieldiales	Pycnococcus provasolii	QVTQSFC
		6	GBF98758.1	Sphaeropleales	Raphidocelis subcapitata	QDEPAFC
		5	KAJ8907455.1	Stylonematales	Rhodosorus marinus	QSEPAYC
		2	KAJ8903032.1	Stylonematales	Rhodosorus marinus	QVNQAFC
		1	MCJ8279665.1	Nostocales	Rivularia sp. ALOHA_DT_140	QDNRAYC
		7	KAF6260230.1	Sphaeropleales	Scenedesmus sp. NREL 46B-D4	QDEPAFC
		6	KAF6260231.1	Sphaeropleales	Scenedesmus. sp. NREL 46B-D3	QDEPAFC
		17	KAF8063847.1	Sphaeropleales	Scenedesmus sp.PABB004	QDEPAFC
		1	WP_073628507.1	Nostocales	Scytonema sp.HK-05	QNNQAYC
		1	WP_155743291.1	Nostocales	Scytonema UIC_10036	QSEPAYC
		1	CAB9503606.1	Naviculales	Seminavis robusta	QPEPAFC
		1	CAB9521266.1	Naviculales	Seminavis robusta	QSDPAYC
		1	CAB9524947.1	Naviculales	Seminavis robusta	QSDPAYC
		1	CAB9502646.1	Naviculales	Seminavis robusta	QVNQAFC
		1	NER50674.1	Oscillatoriales	Symploca sp.SIO1A3	QRNGAYC
		1	NET09551.1	Oscillatoriales	Symploca sp.SIO2B6	QQNPAFC
		1	NEP14048.1	Oscillatoriales	Symploca sp.SIO2C1	QRNGAYC
		1	WP_259737590.1	Synechococcales	Synechococcus sp.CS-1329	QANLAYC
		1	MCT0219986.1	Synechococcales	Synechococcus sp.CS-1329	QANLAYC
		8	WIA42506.1	Sphaeropleales	Tetradesmus obliquus	QDEPAFC
		9	WIA22074.1	Sphaeropleales	Tetradesmus obliquus	QDEPAFC
		2	EJK76788.1	Thalassiosirales	Thalassiosira oceanica	QPEPAFC
		4	EJK69115.1	Thalassiosirales	Thalassiosira oceanica	QINQAYC
		2	XP_002290196.1	Thalassiosirales	Thalassiosira pseudonana	QPEPAYC
			Thaps_257216	Thalassiosirales	Thalassiosira pseudonana	QPEPAYC
		2	XP_002287188.1	Thalassiosirales	Thalassiosira pseudonana	QSDPAYC
			AGE13358.1	Thalassiosirales	Thalassiosira pseudonana	QSDPAYC
		2	XP_002296129.1	Thalassiosirales	Thalassiosira pseudonana	QINQAYC
			AGE13359.1	Thalassiosirales	Thalassiosira pseudonana	QINQAYC
		1	KAF3891303.1	Nostocales	Tolypothrix bouteillei	QSEPAYC
		1	WP_237266012.1	Nostocales	Tolypothrix bouteillei	QSEPAYC
		1	MBW4572717.1	Nostocales	Tolypothrix carrinoi	QNNQAYC
		1	MBD2355047.1	Nostocales	Tolypothrix sp.FACHB-123	QNNQAYC
		1	WP_096585226.1	Nostocales	Tolypothrix tenuis	QSEPAFC
			AWV56809.1	Trebouxiales	Trebouxia lynnea	QDEPAFC
		7	KAG5184365.1	Tribonematales	Tribonema minus	QDEPAYC
		10	KAG5180329.1	Tribonematales	Tribonema minus	QDDPAFC
		1	HIK05345.1	Nostocales	Trichormus M33_DOE_039	QSEPAFC
		1	HIK04212.1	Nostocales	Trichormus sp.M33_DOE_039	QNNQAYC
		1	WP_127055472.1	Nostocales	Trichormus variabilis	QSEPAFC
		1	WP_190633124.1	Nostocales	unclassified Calothrix	QNNQAYC
		1	WP_193877019.1	Coleofasciculales	unclassified Coleofasciculus	QDNLAYC
		1	WP_242021614.1	Nodosilineales	unclassified Nodosilinea	QVNQAFC
		1	WP_190467896.1	Oscillatoriales	unclassified Planktothrix	QVEPAFC
		10	GIL44461.1	Chlamydomonadales	Volvox africanus	QDEPAFC
		10	GLI65554.1	Chlamydomonadales	Volvox africanus	QDEPAFC
		9	GIL66082.1	Chlamydomonadales	Volvox africanus	QEEPQYC
		9	GLI67703.1	Chlamydomonadales	Volvox africanus	QEEPQYC
		6	XP_002953242.1	Chlamydomonadales	Volvox carteri	QEEPQYC
		11	GIL75768.1	Chlamydomonadales	Volvox reticuliferus	QDEPAFC
		10	GIL75769.1	Chlamydomonadales	Volvox reticuliferus	QDEPAFC
		9	GIL86497.1	Chlamydomonadales	Volvox reticuliferus	QEEPQYC
		9	GIL86496.1	Chlamydomonadales	Volvox reticuliferus	QEEPQYC
